# Supplementary material for: The complete mitochondrial genome of Wellcomia compar (Spirurina: Oxyuridae) and its genome characterization and phylogenetic analysis
Source: Sci Rep. 2023 Sep 2;13:14426. doi: 10.1038/s41598-023-41638-9 (PMC10475117; doi:10.1038/s41598-023-41638-9)
Supplement: Supplementary file 1 — Supplementary Information 1. [file 41598_2023_41638_MOESM1_ESM.xlsx]

## Sheet: Sheet1
										Supplement material,Data S1
										Genetic distances between phylogenetic trees
	Acanthocheilonema_viteae	Anisakis_simplex	Ascaridia_columbae	Ascaris_lumbricoides	Aspiculuris_tetraptera	Baylisascaris_schroederi	Contracaecum_osculatum	Cucullanus_robustus	Dirofilaria_immitis	Enterobius_vermicularis	Gnathostoma_binucleatum	Gnathostoma_doloresi	Gnathostoma_nipponicum	Gnathostoma_spinigerum	Heliconema_longissimum	Heterakis_dispar	Loa_loa	Onchocerca_volvulus	Oxyuris_equi	Parascaris_univalens	Passalurus_ambiguus	Philometroides_sanguineus	Physaloptera_rara	Pingus_sinensis	Pseudoterranova_azarasi	Rhigonema_thysanophora	Setaria_labiatopapillosa	Spirocerca_lupi	Syphacia_obvelata	Tetrameres_grusi	Thelazia_callipaeda	Trichuris_suis	Wellcomia_compar
Acanthocheilonema_viteae
Anisakis_simplex	0.385595
Ascaridia_columbae	0.407532	0.286663
Ascaris_lumbricoides	0.37663	0.182779	0.276961
Aspiculuris_tetraptera	0.391904	0.368962	0.385306	0.349846
Baylisascaris_schroederi	0.382742	0.189997	0.283701	0.118939	0.354779
Contracaecum_osculatum	0.392013	0.194368	0.28605	0.194572	0.369065	0.202704
Cucullanus_robustus	0.406683	0.287809	0.31993	0.281597	0.379942	0.28068	0.286689
Dirofilaria_immitis	0.166565	0.381637	0.404075	0.36951	0.387904	0.376338	0.388974	0.404572
Enterobius_vermicularis	0.404016	0.370745	0.377566	0.348768	0.281951	0.358172	0.368905	0.380748	0.399631
Gnathostoma_binucleatum	0.384663	0.268847	0.298947	0.252494	0.365329	0.259694	0.272241	0.307986	0.38376	0.360741
Gnathostoma_doloresi	0.400783	0.285656	0.312081	0.267982	0.370794	0.274969	0.289457	0.315524	0.39708	0.372598	0.168673
Gnathostoma_nipponicum	0.385059	0.273597	0.300506	0.25838	0.368749	0.266502	0.278018	0.304903	0.382613	0.363007	0.151085	0.180864
Gnathostoma_spinigerum	0.387518	0.270442	0.304388	0.258849	0.36805	0.261003	0.274136	0.306198	0.380996	0.36645	0.145326	0.172524	0.156179
Heliconema_longissimum	0.298967	0.394479	0.412121	0.389059	0.419215	0.40092	0.403885	0.414008	0.294805	0.416898	0.394475	0.405271	0.386493	0.397007
Heterakis_dispar	0.396777	0.273893	0.200123	0.266972	0.370835	0.268702	0.279796	0.314877	0.391491	0.367393	0.293276	0.305041	0.295347	0.292039	0.407862
Loa_loa	0.156881	0.38053	0.401536	0.366871	0.389158	0.378491	0.388481	0.401121	0.155842	0.403034	0.386964	0.400721	0.38138	0.384774	0.2882	0.392733
Onchocerca_volvulus	0.151385	0.381622	0.402722	0.369499	0.390565	0.374491	0.387734	0.402506	0.138804	0.400328	0.38322	0.398826	0.383101	0.382686	0.294364	0.393003	0.139551
Oxyuris_equi	0.401073	0.373223	0.379057	0.352626	0.264453	0.358393	0.373944	0.388568	0.397171	0.282231	0.366306	0.375624	0.372124	0.365496	0.427639	0.369012	0.399566	0.396429
Parascaris_univalens	0.384999	0.198902	0.281132	0.14277	0.360029	0.151617	0.209274	0.279747	0.378491	0.358282	0.259979	0.274848	0.265659	0.261905	0.393679	0.271839	0.380443	0.376847	0.359328
Passalurus_ambiguus	0.379004	0.358387	0.376281	0.334364	0.246967	0.340757	0.36179	0.374341	0.376848	0.262451	0.3554	0.368701	0.356227	0.355865	0.402696	0.357983	0.376551	0.375284	0.246291	0.342203
Philometroides_sanguineus	0.429016	0.382368	0.381215	0.373252	0.421333	0.379675	0.385165	0.384233	0.426391	0.41541	0.370956	0.378152	0.366862	0.368795	0.425052	0.383539	0.421091	0.429741	0.430467	0.374093	0.415899
Physaloptera_rara	0.298328	0.413089	0.419784	0.40448	0.427104	0.414437	0.416615	0.426272	0.29841	0.428705	0.410957	0.419885	0.404336	0.407837	0.323539	0.419107	0.295188	0.290537	0.435709	0.405125	0.417297	0.443542
Pingus_sinensis	0.394906	0.296387	0.324316	0.28414	0.371971	0.28863	0.303123	0.317791	0.390628	0.373231	0.310843	0.323842	0.308478	0.311084	0.408023	0.320159	0.390236	0.392861	0.371189	0.286983	0.362292	0.382594	0.417161
Pseudoterranova_azarasi	0.387149	0.128333	0.289643	0.184002	0.366293	0.195095	0.195909	0.287826	0.385228	0.36799	0.269152	0.281967	0.272362	0.269618	0.396868	0.276442	0.38259	0.382254	0.371858	0.200753	0.354459	0.38239	0.411276	0.294166
Rhigonema_thysanophora	0.418477	0.329263	0.350097	0.324074	0.397245	0.331095	0.333435	0.351478	0.414933	0.397873	0.348466	0.35328	0.342698	0.344321	0.427182	0.339344	0.417712	0.416335	0.399712	0.327125	0.38882	0.419275	0.436177	0.361017	0.327901
Setaria_labiatopapillosa	0.178444	0.383502	0.397952	0.372489	0.398247	0.385643	0.392679	0.400734	0.179181	0.403466	0.38913	0.39866	0.379833	0.389609	0.275491	0.3951	0.164371	0.167227	0.409091	0.384639	0.385355	0.417799	0.291965	0.39312	0.387505	0.421284
Spirocerca_lupi	0.232938	0.395363	0.412453	0.385762	0.403759	0.390358	0.403125	0.412113	0.226714	0.409161	0.396345	0.404435	0.393952	0.393821	0.305476	0.404745	0.221734	0.215979	0.415926	0.389456	0.396832	0.438999	0.29768	0.402174	0.393252	0.433521	0.221564
Syphacia_obvelata	0.388678	0.366004	0.378885	0.344474	0.267437	0.353086	0.363748	0.375308	0.388284	0.279507	0.360564	0.368503	0.358897	0.362048	0.398763	0.367449	0.381824	0.384979	0.269088	0.353092	0.239421	0.407627	0.423676	0.368881	0.364364	0.3976	0.376491	0.3986
Tetrameres_grusi	0.235072	0.397015	0.414767	0.378207	0.402809	0.384136	0.402433	0.410201	0.23069	0.406574	0.394296	0.407969	0.394691	0.393218	0.31107	0.404769	0.231737	0.223722	0.408724	0.388446	0.392461	0.44034	0.312103	0.396532	0.397769	0.420477	0.239484	0.24434	0.403007
Thelazia_callipaeda	0.245102	0.393367	0.410661	0.385204	0.40557	0.392449	0.399388	0.405	0.24586	0.408988	0.392732	0.402682	0.388069	0.394233	0.299191	0.405701	0.239534	0.238163	0.415693	0.391651	0.395363	0.429624	0.309437	0.400779	0.392584	0.422531	0.235114	0.258391	0.400391	0.270558
Trichuris_suis	0.532466	0.516769	0.520838	0.520091	0.541732	0.532966	0.524556	0.523562	0.533153	0.533319	0.522465	0.522556	0.512226	0.52127	0.513787	0.523785	0.523011	0.531217	0.546772	0.523518	0.534791	0.533418	0.530526	0.524781	0.519439	0.531886	0.512182	0.530393	0.522998	0.535595	0.522201
Wellcomia_compar	0.385452	0.354218	0.367664	0.338862	0.278024	0.350532	0.358722	0.373641	0.379413	0.282209	0.348353	0.36437	0.347002	0.352552	0.389232	0.362426	0.379325	0.381861	0.280959	0.339068	0.253313	0.398253	0.413638	0.363739	0.355738	0.392217	0.374923	0.394775	0.260239	0.395165	0.391018	0.507048
Wellcomia_siamensis	0.388444	0.355146	0.370245	0.33958	0.278935	0.354122	0.362417	0.377757	0.380556	0.290922	0.352191	0.364897	0.345038	0.353075	0.389558	0.362742	0.382009	0.383108	0.284459	0.341016	0.258051	0.403994	0.416066	0.367345	0.357794	0.39326	0.375141	0.393971	0.263716	0.397345	0.391447	0.509714	0.0804916
